# Supplementary material for: Molecular mechanism of antihistamines recognition and regulation of the histamine H1 receptor
Source: Nat Commun. 2024 Jan 2;15:84. doi: 10.1038/s41467-023-44477-4 (PMC10762250; doi:10.1038/s41467-023-44477-4)
Supplement: Supplementary file 4 — Source Data [file 41467_2023_44477_MOESM4_ESM.xlsx]

## Sheet: Fig 2c
Fig 2c
	Log [astemizole] (M)	H1R-WT			H1R-Y87A			H1R-W103A			H1R-K179Y			H1R-H450A
	-4	41.25	54.06	47.54	55.05	59.86	62.12	69.51	58.89	45.7	29.65	16.8	22.59	33.61	41.62	11.13
	-5	38.63	39.23	34.08	59.09	55.13	46.53	67.51	58.25	64.75	28.96	26.54	19.47	19.21	18.38	48.54
	-6	44.52	47.7	48.88	64.86	61.51	63.68	94.41	63.63	50.84	33.17	35.61	41.41	27.4	35.29	21.68
	-7	59.14	35.58	55.84	59.73	67.09	84.33	80.8	59.34	63.82	49.86	52.64	49.47	59.66	53.82	42
	-8	76.95	71.92	83.28	95.23	91.99	94.36	99.14	101.91	100.3	75.36	67.22	70.89	62.14	86.36	102.71
	-9	104.16	114.6	113.32	76.32	107.49	101	87.09	100.51	124.22	90.37	93.09	105.58	68.66	126.72	106.68
	-10	94	95.07	110.92	84.72	101.32	113.95	88.56	104.73	106.71	106.73	92.04	101.23	101.24	98.88	99.88

## Sheet: Fig 2e
Fig 2e
	Log [mizolastine] (M)	WT-H1R			H450A-H1R
	-4	70.17	35.79	39	67.72	58.88	65.08
	-5	62.69	58.03	46.58	65.71	51.2	58.53
	-6	26.69	53.66	44.58	53.02	53.28	53.85
	-7	42.92	39.31	49.68	55.15	74.85	77.09
	-8	63.95	65.35	52.36	70.54	71.73	71.99
	-9	91.87	87.39	90.56	109.39	91.02	88.06
	-10	99.3	103.23	75.03	102.45	98.42	94.61
	-11	83.45	111.44	105.11	100.21	104.76	95.03

## Sheet: Fig 2h
Fig 2h
	Log [ligand] (M)	desloratadine			loratadine
	-4	16.68	16.48	29.65	35.61	35.63	35.6
	-5	33.52	28.88	36.9	33.14	31.22	35.79
	-6	47.06	38.64	26.14	52.03	48.6	50.04
	-7	33.72	30.79	33.6	79.23	86.54	82.3
	-8	43.09	33.24	30.18	85.68	95.24	78.75
	-9	60.01	46.6	46.75	79.21	89.33	103.31
	-10	100.44	99.31	99.91	108.52	100.74	95.08
	-11	99.87	101.36	98.77	97.19	105.07	97.74

## Sheet: FigureS8a
FigureS8a
	Log [mepyramine] (M)	H1R-WT			H1R-Y431A			H1R-F432A
	-4	42.87	40.45	40.99	110.98	101.31	91.33	68.23	75.59	65.25
	-5	48.8	35.88	35.88	107.77	101.81	90.04	70.69	75.9	71.47
	-6	40.75	44.19	42.49	88.37	96.97	89.29	70.56	75.89	73.45
	-7	38.12	54.42	45.7	110.42	101.17	88.59	85.89	71.46	70.26
	-8	64.6	83.52	75.87	92.09	97.4	93.03	118.46	91.4	86.99
	-9	84.6	83.52	78.92	103.34	102.05	118.03	109.86	108.02	88.97
	-10	84.23	116.48	98.56	104.28	85.76	94.62	109.69	90.94	84.81
	-11	104.31	100.48	95.21	94.47	113.69	91.84	110.52	93.89	95.59

## Sheet: FigureS8b
FigureS8b
	Log [desloratadine] (M)	H1R-WT			H1R-Y431A			H1R-F432A
	-4	16.68	16.48	29.65	93.47	107.8	96.04	60.37	64.42	64.05
	-5	33.52	28.88	36.9	110.17	96.4	80.77	62.34	61.54	65.69
	-6	47.06	38.64	26.14	92.5	91.05	102.72	85.61	61.54	74.3
	-7	33.72	30.79	33.6	90.3	97.44	96.49	76.88	76.92	72.7
	-8	43.09	33.24	30.18	98.77	96.94	109.39	90.94	85.64	64.25
	-9	60.01	46.6	46.75	97.12	114.61	82.49	105.8	87.28	82.01
	-10	100.44	99.31	99.91	88.05	110.64	90.65	109.53	107.08	90.1
	-11	99.87	101.36	98.77	117.07	91.56	91.37	97.16	114.2	88.64
